# Supplementary material for: Ultrasensitive Electrochemical Detection of Salmonella typhimurium in Food Matrices Using Surface-Modified Bacterial Cellulose with Immobilized Phage Particles
Source: Biosensors (Basel). 2024 Oct 14;14(10):500. doi: 10.3390/bios14100500 (PMC11506579; doi:10.3390/bios14100500)
Supplement: Supplementary file 1 [file biosensors-14-00500-s001.zip]

Archive with 1 entries (1 files):
- biosensors-3210916-supplementary.pdf
